# Supplementary material for: HIRREM™: a noninvasive, allostatic methodology for relaxation and auto-calibration of neural oscillations
Source: Brain Behav. 2013 Jan 14;3(2):193–205. doi: 10.1002/brb3.116 (PMC3607159; doi:10.1002/brb3.116)
Supplement: Supplementary file 2 [file brb30003-0193-SD2.txt]

Note List for Sample HIRREM Exercise
Note Time Notes
E4 10:55:12,767
E4 10:55:13,787 Note  Column :
E5 10:55:14,730
E3 10:55:15,646
E4 10:55:16,471
C5 10:55:16,954
E5 10:55:17,431
A4 10:55:17,913 Time  Column :
E4 10:55:18,557
G4 10:55:19,186
E4 10:55:19,965  
A4 10:55:21,585
E4 10:55:22,079
E3 10:55:23,026 Additional Note :
G2 10:55:24,164
G2 10:55:25,141
G2 10:55:25,891
C3 10:55:26,372
G2 10:55:28,560
E4 10:55:29,341
G4 10:55:30,782
G4 10:55:31,261
G2 10:55:32,300
E2 10:55:32,776
A2 10:55:33,256
E4 10:55:33,734
A2 10:55:34,548
E3 10:55:35,191
A2 10:55:36,331
A2 10:55:36,856
E2 10:55:37,620
E2 10:55:38,730
C4 10:55:39,347
E3 10:55:40,456
E3 10:55:41,671
C3 10:55:42,301
E3 10:55:42,961
G2 10:55:43,756
E3 10:55:44,356
E3 10:55:45,094
G2 10:55:45,991
E4 10:55:46,501
G4 10:55:46,981
The number after the note letter represents the 'octave' of that particular
note.  For example, C4 is 'Middle C' onthe piano keyboard.  Allnotes for this 
exercise are beinggenerated from a Pentatonic Major Scale inthe Key of C.  
There are no notes that are 'sharp'or 'flat'.
The number for the time represents the 'actualtime' that the note was played.  
For example, the first note was playedat 10:55:12,767 - whichrepresents that 
particularnote beingplayed at 10:55 am & 12.767 seconds.
Inthe accompanyingaudio andvideo demo files, the first note does not play 
until approximately 3 seconds from the beginningandthe last note starts 
playingat approximately 3 seconds before the end.A4 10:55:48,106
A3 10:55:49,034
E2 10:55:50,700
E4 10:55:51,345
E4 10:55:51,825
E3 10:55:52,935
E3 10:55:54,675
A3 10:55:55,740
E3 10:55:56,610
E3 10:55:57,090
A3 10:55:57,900
C3 10:55:58,995
A2 10:55:59,580
E3 10:56:00,914
A2 10:56:01,604
G4 10:56:02,205
E5 10:56:02,850
E3 10:56:03,330
E2 10:56:04,035
A2 10:56:04,875
E2 10:56:05,580
C3 10:56:06,059
E3 10:56:06,538
E2 10:56:07,369
E3 10:56:07,949
A2 10:56:08,623
